# Supplementary material for: Assessing Genetic Divergence and Adaptive Potential of Aroeira (Myracrodruon urundeuva Allemão LC, Anacardiaceae) Across Brazilian Biomes
Source: Plants (Basel). 2026 May 15;15(10):1505. doi: 10.3390/plants15101505 (PMC13210503; doi:10.3390/plants15101505)
Supplement: Supplementary file 1 [file plants-15-01505-s001.zip]

Archive with 1 entries (1 files):
- plants-4022301-supplementary.pdf
